# Supplementary material for: Muscle Traits, Sarcopenia, and Sarcopenic Obesity: A Vitamin D Mendelian Randomization Study
Source: Nutrients. 2023 Jun 9;15(12):2703. doi: 10.3390/nu15122703 (PMC10301137; doi:10.3390/nu15122703)
Supplement: Supplementary file 1 [file nutrients-15-02703-s001.zip]

Archive with 1 entries (1 files):
- nutrients-2436523-supplementary.pdf
